# Supplementary material for: Mutations in a barley cytochrome P450 gene enhances pathogen induced programmed cell death and cutin layer instability
Source: PLoS Genet. 2021 Dec 16;17(12):e1009473. doi: 10.1371/journal.pgen.1009473 (PMC8769293; doi:10.1371/journal.pgen.1009473)
Supplement: S1 Table — The markers name, their sequence and physical position based on the 2019 Whole Genome Assembly of barley cultivar Morex. (XLSX) [file pgen.1009473.s002.xlsx]

## Sheet: Sheet1
S1 Table. List of markers used to develop the barley nec3 genetic and physical map on the chromosome 6H. The markers name, their sequence and physical position based on the 2019 Whole Genome Assembly of barley cultivar Morex.
S.No	Marker	Sequence	Physical Map 2019
			Start	End
1	12_30665	TCTGTGCGCTGCCGCGGCTGGCCAACTTCACCTACTCATACAACTACTTCTGCGGCGAGC[C/T]GGAGCGGTGCACGGCGCTTCGGCGCAACGACGACCGGCAGAACTGCATCGCCGGCCGGCC	36538034	36537914
3	SCRI_RS_171247	AGCAGGATGAAAGTTTCTGCTAACGATCATTCCCATTCCCCAGATGAGATCCTCACAGTA[C/T]CAAAGAACATGGCAACTCCTATAGCAATGAATGCAGGTGCTAACAGTGCTAGCATGGAGG	39540248	39540368
2	SCRI_RS_155654	CCGTCACGACATCCCGTGCGTCAGCGCCGACTATCTGGTCGAGTACGTCTGCAAGCCTGG[C/T]TACCCCCTGGACACGCAYGTCCTCTTCAAGACGAGCCGTCTGGCCACCAAGTCCCTGGAC	39543736	39543856
5	SCRI_RS_162581	GATGTGGAGATGTTGGAGGAATTTGAGATGTTCAGCGCATTTTTTAGGGATGCGAATCCA[C/T]GGTCCTGCTCCAGGATACCTTATTACGAGATGTTGCTTTTGATTCGAGCTCAAGATGAAG	39956812	39956692
4	11_10462	TCTGTCCGCGACATCATCACATGATAGATAAAAATCAATCTGTCCAGACGCAGGCACCACAAAGCTGTAGTGGCACAGAAGCAAAGAGTACACACAATGATGGCAACCTTTCTAAAACAA[C/T]AGTCTAGTCTTTTTGGAAACTCTGAATGGTGTTGGGACAAGGGGGTGGGACAGACATGACACGTATCGATCAGACGAGACGACGCCTAGATGTCCATCGGTGCCGGGGCATCTGGTGCTG	40970049	40969809
6	SCRI_RS_182367	CAACGAAGATTTTACAGGAATAATAAGGGACACTGTGAAAGGAGATGATGGGAATCAAGT[C/T]TTGCATGTACCCGCTGTCCTCCCGAAGGTACCGGGTCGGCTATACTTCCTATTCGGCAAG	42659136	42659231
7	SCRI_RS_210025	GCGAGCTTGGCGAGCAAGCAGTAAATCTAATCTCAGCAACATAGGCAGGCGTTCATACAA[C/T]TGTCGTRCATCCACATACTGTTCCATATTGCTGRCAGCTAGCTTTTCTGATTTGGGTATC	44802193	44802313
8	SCRI_RS_182004	AAAGGTTCTTGGTCCTTACAATGATCTTGATCTTGTATGGTTCCAAGAACGGAATGTCGG[C/T]GATTTTGTACAAAACGCTGAAGATCTTCTTCTGCATTACACATACCAAATTAGTTAGCCA	44911145	44911025
9	11_10013	CACTGGGCTTCTTGGTCTCAGCAGCGGGCTTCACAGGTGCCACTGGCTTCTTGCCACCAAACAAGGTTCTGAAGAGTACAGTCACAATGACGACAACGACGGAGGCCAGAATCGAAATTG[C/T]AATGTTCGGCTGCGTCTCTCCCTTCTCAATCACTTCAATRATCTTGGTCTTGTATGGTTCCAAGAACGGGATGTCTGCGACCTTGTACAAAATGTCGAAGATCTTCTTCTGGAACTCAGA	45066918	45066801
10	11_20707	AGCGGTCTTTTAAGTTGAATCCAGATGCCGCTCCTTTCGTGCCTGCCTCCAAGTCTCCGTTCGCGGAGAGCTTGAAAGGAAAGAAGGACCCTGAGAAGCAAGTAGATGAGACTGAAAAGA[A/G]TGAGACCGCTGACAAGTCTGCTGGGTATGAACTCCCAGAGTCCCTTTCTTTTGATGACTATGCTGAAAGCCTAGGAAAGATCAACATCTCTACCGAGTCATCATCAAAAGGAGAAGCTGC	45758801	45759041
11	SCRI_RS_128460	GGAGRTCTTTCGCGGCAAGTTTGAATTTAGAGAATGGGCCTGCACCCTCGAGTTCGACAT[C/T]GTCTTYATCAGGGCAGACTAGTGAGCAGCCGACCTCAGCCGAGTTGAAATCTCTTTTGGC	45764258	45764361
13	SCRI_RS_146235	GCAAGTAAACATGAAATCTTATCCTGGGAACATATTCAGCAACAGGGATCGCCTCGATGC[A/G]CTCATCACTTGCCCTGGTTTAAACAAGGCACAAACACAGGGGCTGCAAGTTCAGCTCCAA	45973605	45973725
12	SCRI_RS_142506	TCCCATGTTCATAATGTCGAAGAAAGATATCGAACTCGATGGATCACATCCAACTTTGCT[C/G]TATGGTTATGGTGGATTCAACATAAGCATTACCC	45983527	45983433
14	SCRI_RS_238855	TCCCATCCCCAGTATGAAATATCAGCTCCTTTTTCCTCACTGTAATGGAGTAGAAACCAA[C/T]TGGCGAGTTTTCTCCTTGATCATGTTCGAGATTGGCTGCCAGCCCATCAGCCATGGCTTC	46069281	46069401
15	SCRI_RS_188949	AAGTATGCGATCATATTCACAGAATGCTCGCCCAATGGACCAACATAGATCTCCTCCCCT[C/T]GTCGGTTCAATAGAAAAAGCTCATCAAAAGTTTCAAATATGTCTATGCTTGGCTGGTGAA	48794493	48794412
16	12_30316	CAGTAGGTGGTAACTGTTTTGCGCCCTGCTGACTGTGCTGCTGATGTCGTCGATAGGAAC[C/T]GGCCCGGCCCCTTGGGTGTGGTGATTCTTTCGTTTGACCTGTACTAGTTGGACTAATCTT	49500371	49500491
17	SCRI_RS_119674	GGTTGGTTGCCAAAACGGAGGATGAATATGTTAGCTTAGCACTGGATTTGGCATCAGATG[C/T]GAGTGCCTTAGAAGAACTGAGGAAGAGCCTCCGAGAACTGATGATAAAATCACCAGTCTG	50089648	50089768
18	SCRI_RS_120783	ATAATGTACTCAGGACAAAGCCTCGTTAATTACACCGAACCGAAGCCAGTAATAAACCTC[C/T]ATCTACCGGAGAGCATGGCCGCGCCGCACCACTGGATAAGCCTCCACGCTCTGCAATGCA	50542809	50542689
19	SCRI_RS_239962	TTTTTCAAATCCAAGCTGTACTTGAATACATTGGCCCATAGTCGTCCTTTAATCATCGCT[A/G]TAGTCTCTGGGAGATCCTCGACTTCACTTCCATTGTCCC	56035754	56035852
20	12_30133	GTTCAAATTTGTGCCTCCGGCCATGTAACTCATTTATGTAAAGGTTTGGGATGATCATTT[C/G]GCTGTTTGTACAGGAGCGAGTCTACAAAGGTGGGGTTAATCCATGTGGTGCTGTTCATAT	57887189	57887309
21	SCRI_RS_140158	GTCTGATCCCGAATACTCGTTGTCGTCATCGCTACCAACGTCATCATCAGAATTAGCATC[A/G]TTGTCGTCGTCTTCGCCATTAGCCTGGGCTTTCTGGGCGCGCTCGATCTGCCGGGCAATC	58876966	58877086
23	SCRI_RS_152174	GGAGCCATGTTAACGCATTGTGGATGGAACTCGGTGTTAGAGAGCGTAATGCACGGCGTT[C/T]CGATGATCGTGTGGCCTCTATACGCCGAGCAGAGACAGAATGCCGTGATGTTACATGAAG	59592734	59592614
25	SCRI_RS_200067	TTTTTTTTTTGGAAAATTCAGATCGTTTGGAGGACTATACTAACGTGGGCAACAAGGATG[A/G]TTACACCTATTTCCAGGGCATGTTCAGTCTGTCATACGGCATTGTATACTAAAACAAATA	59878997	59878887
24	12_31433	CCAACGAGATCGCCCGCGGCATGCGGGCCGGGGAGATTGGCCCCTTCGTCGTGGGGTGAA[A/G]ATCTCGTTTCCAGGAAATCCTCCATTCTGACTCCTTCATTCATGCAGATAGTTTTTTGGC	59880525	59880418
26	12_31274	GTAAACCTGAAATATAAAACTATGTGACCTGACCTGACCTGATCTCTGATCCCCATGGCA[A/T]CCGGGCATCTCTATCCTCCTCTGTCCGCAAAGCAAAACTCCGAAACACAAAGAAAAGAAA	63123700	63123580
27	SCRI_RS_239889	GATGAGGATGATGAAGCCGGCGGCGAAGAGGAAGGTGAAGAGCTTGCCGCAGCAGGATCT[C/T]TCGGGGTGGCCGCTGTCGGGCATTGCTGGCGCCGGGCGGCCGGCGGAGGAGGAGGTCGTT	71023112	71022993
28	SCRI_RS_169829	AGCATCAGCTTTGGATGAGGAGCCTAATTCAACAGTTGAAGCTGCTTTACTTAGGGAGTC[A/T]TCAAACTCAATGGAGCAAAACCAAAGAAGCGAAGTTCCTATATCACAGGATGCATCAAAT	71295216	71295096
