# Supplementary material for: Mutations in a barley cytochrome P450 gene enhances pathogen induced programmed cell death and cutin layer instability
Source: PLoS Genet. 2021 Dec 16;17(12):e1009473. doi: 10.1371/journal.pgen.1009473 (PMC8769293; doi:10.1371/journal.pgen.1009473)
Supplement: S2 Table — The gene name, physical position, their presence on the Exome Capture Probe and annotation is based on the 2019 Whole Genome Assembly of barley cultivar Morex. (XLSX) [file pgen.1009473.s003.xlsx]

## Sheet: Sheet1
S2 Table. The list of high confidence candidate genes in the delimited nec3 region of the barley genome. The gene name, physical position, their presence on the Exome Capture Probe and annotation is based on the 2019 Whole Genome Assembly of barley cultivar Morex.
S.No.	Gene	Start	End	Exome Capture Probe	Annotation
1	HORVU.MOREX.r2.6HG0460610	39774185	39777247	Yes	E3 ubiquitin-protein ligase MARCH8
2	HORVU.MOREX.r2.6HG0460660	39797475	39797993	Yes	BZIP transcription factor
3	HORVU.MOREX.r2.6HG0460720	39946470	39957738	Yes	Pentatricopeptide repeat-containing protein
4	HORVU.MOREX.r2.6HG0460760	40393877	40395222	Yes	F-box/LRR-repeat protein
5	HORVU.MOREX.r2.6HG0460780	40474887	40479633	Yes	Protoheme IX farnesyltransferase
6	HORVU.MOREX.r2.6HG0460800	40539577	40544486	Yes	Sec14p-like phosphatidylinositol transfer family protein
7	HORVU.MOREX.r2.6HG0460810	40545342	40548812	No	Sec14p-like phosphatidylinositol transfer family protein
8	HORVU.MOREX.r2.6HG0460820	40700164	40702249	Yes	Ethylene-responsive transcription factor
9	HORVU.MOREX.r2.6HG0460850	40825312	40827036	No	Cytochrome P450 family protein, expressed
10	HORVU.MOREX.r2.6HG0460860	40967165	40969843	Yes	Proteasome subunit alpha type
11	HORVU.MOREX.r2.6HG0460870	40971213	40975461	Yes	Transmembrane protein 53
12	HORVU.MOREX.r2.6HG0460880	40977329	40977880	Yes	Lipid transfer protein
13	HORVU.MOREX.r2.6HG0460890	41125677	41128187	Yes	Phosphopantetheine adenylyltransferase
14	HORVU.MOREX.r2.6HG0460910	41139005	41139670	Yes	Retrovirus-related Pol polyprotein from transposon TNT 1-94
15	HORVU.MOREX.r2.6HG0460960	41187906	41188676	Yes	evolutionarily conserved C-terminal region 6
16	HORVU.MOREX.r2.6HG0460980	41569989	41576781	Yes	Ankyrin repeat protein family-like protein
17	HORVU.MOREX.r2.6HG0461000	41581724	41585177	Yes	Chloride channel protein
18	HORVU.MOREX.r2.6HG0461010	41658573	41661186	Yes	Chloride channel protein
19	HORVU.MOREX.r2.6HG0461020	41766349	41767494	Yes	Heat Stress Transcription Factor family protein
20	HORVU.MOREX.r2.6HG0461030	41796212	41805403	Yes	Synaptotagmin-5
21	HORVU.MOREX.r2.6HG0461040	41884527	41885318	Yes	DUF1645 family protein
22	HORVU.MOREX.r2.6HG0461060	41933478	41934380	Yes	Pentatricopeptide repeat-containing protein
23	HORVU.MOREX.r2.6HG0461070	41936359	41940786	Yes	Succinate dehydrogenase [ubiquinone] flavoprotein subunit, mitochondrial
24	HORVU.MOREX.r2.6HG0461090	41943644	41945116	Yes	Pentatricopeptide repeat-containing protein
25	HORVU.MOREX.r2.6HG0461110	41977595	41980627	Yes	CASP-like protein
26	HORVU.MOREX.r2.6HG0461120	42160058	42161416	No	Mitogen-activated protein kinase
27	HORVU.MOREX.r2.6HG0461150	42499428	42501380	Yes	Myb/SANT-like DNA-binding domain protein
28	HORVU.MOREX.r2.6HG0461170	42510451	42510903	Yes	Lipid transfer protein
29	HORVU.MOREX.r2.6HG0461220	42615039	42616779	Yes	Zinc transporter, putative
30	HORVU.MOREX.r2.6HG0461230	42617370	42620413	Yes	Kinase-like protein
31	HORVU.MOREX.r2.6HG0461240	42654836	42659438	Yes	Esterase/lipase/thioesterase-like protein
32	HORVU.MOREX.r2.6HG0461250	42725780	42727855	Yes	F-box family protein
33	HORVU.MOREX.r2.6HG0461270	42863580	42866646	Yes	BURP domain protein RD22
34	HORVU.MOREX.r2.6HG0461300	43216791	43220183	Yes	BURP domain protein RD22
35	HORVU.MOREX.r2.6HG0461320	43310801	43311040	Yes	FMN-dependent NADH-azoreductase 2
36	HORVU.MOREX.r2.6HG0461340	43366598	43367662	Yes	Geranylgeranyl pyrophosphate synthase
37	HORVU.MOREX.r2.6HG0461400	43398802	43400447	Yes	DNA-(apurinic or apyrimidinic site) lyase
38	HORVU.MOREX.r2.6HG0461430	43783324	43785741	Yes	Subtilisin-like protease
39	HORVU.MOREX.r2.6HG0461440	43933182	43933709	No	Blue copper protein
40	HORVU.MOREX.r2.6HG0461450	44035033	44036487	Yes	Leucine-rich repeat receptor-like protein kinase family protein
41	HORVU.MOREX.r2.6HG0461480	44211098	44212103	No	Ankyrin repeat family protein, putative, expressed
42	HORVU.MOREX.r2.6HG0461490	44330719	44335329	Yes	Methyltransferase-like protein
43	HORVU.MOREX.r2.6HG0461500	44380015	44381835	Yes	Signal recognition particle protein
44	HORVU.MOREX.r2.6HG0461510	44517731	44519665	Yes	MADS-box transcription factor
45	HORVU.MOREX.r2.6HG0461540	44802432	44809109	Yes	DNA polymerase V
46	HORVU.MOREX.r2.6HG0461550	44809481	44811968	Yes	AT5G11810-like protein
47	HORVU.MOREX.r2.6HG0461560	44820689	44822990	Yes	F-box domain containing protein
48	HORVU.MOREX.r2.6HG0461570	44908460	44911564	Yes	Calreticulin/calnexin
49	HORVU.MOREX.r2.6HG0461580	45021869	45023224	Yes	Myb/SANT-like DNA-binding domain protein
50	HORVU.MOREX.r2.6HG0461600	45026024	45030494	Yes	F-box family protein
51	HORVU.MOREX.r2.6HG0461610	45064027	45067143	Yes	Calreticulin/calnexin
52	HORVU.MOREX.r2.6HG0461650	45443300	45445041	Yes	Glycosyltransferase
53	HORVU.MOREX.r2.6HG0461660	45447391	45448149	No	Retrotransposon protein, putative, unclassified
54	HORVU.MOREX.r2.6HG0461730	45758725	45760072	Yes	CTC-interacting domain 7
55	HORVU.MOREX.r2.6HG0461740	45763934	45767621	Yes	5'-AMP-activated protein kinase subunit beta-1
56	HORVU.MOREX.r2.6HG0461750	45768040	45770834	Yes	Plant regulator RWP-RK family protein
57	HORVU.MOREX.r2.6HG0461760	45960628	45971641	Yes	Aspartyl/glutamyl-tRNA(Asn/Gln) amidotransferase subunit B
58	HORVU.MOREX.r2.6HG0461770	45973567	45977178	Yes	Laminin subunit gamma-1
59	HORVU.MOREX.r2.6HG0461780	45980707	45987025	Yes	Prolyl endopeptidase
60	HORVU.MOREX.r2.6HG0461790	46069317	46074335	Yes	Kinesin-like protein
61	HORVU.MOREX.r2.6HG0461800	46186528	46186943	Yes	Glycine-rich protein
62	HORVU.MOREX.r2.6HG0461810	46190837	46193255	Yes	Protein FLUORESCENT IN BLUE LIGHT, chloroplastic
63	HORVU.MOREX.r2.6HG0461840	46402780	46405576	Yes	Proline-rich protein
64	HORVU.MOREX.r2.6HG0461850	46480938	46484744	No	Receptor-like protein kinase
65	HORVU.MOREX.r2.6HG0461860	46500165	46504100	Yes	SPT2 chromatin protein
66	HORVU.MOREX.r2.6HG0461880	46681194	46682525	Yes	F-box domain containing protein
67	HORVU.MOREX.r2.6HG0461890	46685671	46686924	Yes	GDSL esterase/lipase
68	HORVU.MOREX.r2.6HG0461930	46710555	46711157	Yes	F-box domain containing protein
69	HORVU.MOREX.r2.6HG0461940	46726638	46727003	Yes	Ribosomal RNA large subunit methyltransferase F
70	HORVU.MOREX.r2.6HG0461960	46791305	46791730	Yes	60S ribosomal protein L27
71	HORVU.MOREX.r2.6HG0461970	46934164	46934655	Yes	Serine/threonine protein phosphatase 7 long form isogeny
72	HORVU.MOREX.r2.6HG0461980	47203221	47215266	Yes	Transducin family protein / WD-40 repeat family protein
73	HORVU.MOREX.r2.6HG0462000	47260237	47264801	Yes	Plant protein 1589 of unknown function
74	HORVU.MOREX.r2.6HG0462010	47334163	47334807	Yes	cytomegalovirus UL139 protein
75	HORVU.MOREX.r2.6HG0462040	47439727	47440155	Yes	BTB/POZ domain containing protein, expressed
76	HORVU.MOREX.r2.6HG0462060	47463438	47464832	Yes	50S ribosomal protein L3
77	HORVU.MOREX.r2.6HG0462100	47900471	47904716	Yes	Cellulose synthase-like protein
78	HORVU.MOREX.r2.6HG0462110	47979153	47983131	Yes	Ectonucleoside triphosphate diphosphohydrolase 1
79	HORVU.MOREX.r2.6HG0462120	48074839	48076905	Yes	NBS-LRR-like resistance protein
80	HORVU.MOREX.r2.6HG0462130	48145040	48145282	Yes	Ribosomal protein L12/ ATP-dependent Clp protease adaptor protein ClpS family protein
81	HORVU.MOREX.r2.6HG0462140	48145622	48147628	Yes	Disease resistance protein
82	HORVU.MOREX.r2.6HG0462170	48451306	48455754	Yes	Disease resistance protein (NBS-LRR class) family
83	HORVU.MOREX.r2.6HG0462210	48782420	48797147	Yes	Pleiotropic drug resistance ABC transporter
84	HORVU.MOREX.r2.6HG0462220	49021924	49026809	Yes	Splicing factor 3B subunit-like protein
85	HORVU.MOREX.r2.6HG0462230	49028971	49029258	Yes	B3 domain-containing protein family
86	HORVU.MOREX.r2.6HG0462240	49186461	49186760	Yes	Pentatricopeptide repeat-containing protein
87	HORVU.MOREX.r2.6HG0462270	49488652	49500133	Yes	Histone acetyltransferase
88	HORVU.MOREX.r2.6HG0462280	49503708	49504157	Yes	Glutathione S-transferase T3
89	HORVU.MOREX.r2.6HG0462310	49805082	49812092	Yes	Ribosomal RNA small subunit methyltransferase H
90	HORVU.MOREX.r2.6HG0462330	49821153	49822703	No	Flavin-containing monooxygenase
91	HORVU.MOREX.r2.6HG0462350	49877434	49878681	No	F-box protein
92	HORVU.MOREX.r2.6HG0462370	49994750	49995245	Yes	Gamma-aminobutyric acid receptor subunit alpha-2
93	HORVU.MOREX.r2.6HG0462390	50075956	50076291	Yes	Transposon protein, putative, CACTA, En/Spm sub-class, expressed
94	HORVU.MOREX.r2.6HG0462400	50083893	50090159	Yes	Photosystem I assembly protein Ycf3
95	HORVU.MOREX.r2.6HG0462420	50533082	50538430	Yes	guanine nucleotide-binding protein subunit gamma
96	HORVU.MOREX.r2.6HG0462430	50539060	50542636	Yes	Delta-aminolevulinic acid dehydratase
97	HORVU.MOREX.r2.6HG0462450	50544851	50547380	Yes	Leucine-rich repeat protein kinase family protein
98	HORVU.MOREX.r2.6HG0462470	50751980	50752474	Yes	Serine/threonine protein phosphatase 7 long form isogeny
99	HORVU.MOREX.r2.6HG0462480	50782508	50783848	Yes	Pentatricopeptide repeat-containing protein
100	HORVU.MOREX.r2.6HG0462500	51066427	51067197	Yes	Mitochondrial import inner membrane translocase subunit tim-10 isoform 1
101	HORVU.MOREX.r2.6HG0462520	51104052	51106662	Yes	Rhamnogalacturonate lyase
102	HORVU.MOREX.r2.6HG0462530	51261970	51263563	Yes	NAC domain-containing protein, putative
103	HORVU.MOREX.r2.6HG0462570	51319716	51321380	Yes	Leucine-rich repeat receptor-like protein kinase family protein
104	HORVU.MOREX.r2.6HG0462580	51321435	51322580	Yes	Leucine-rich repeat receptor-like protein kinase family protein
105	HORVU.MOREX.r2.6HG0462650	51426083	51428668	Yes	RNA binding protein
106	HORVU.MOREX.r2.6HG0462660	51430119	51433020	Yes	Vacuolar cation/proton exchanger, putative
107	HORVU.MOREX.r2.6HG0462680	51435032	51437089	Yes	Myb-like transcription factor family protein
108	HORVU.MOREX.r2.6HG0462730	51789992	51793659	Yes	Calmodulin-binding family protein, putative, expressed
109	HORVU.MOREX.r2.6HG0462740	51796572	51799342	Yes	Activator of heat shock protein ATPase
110	HORVU.MOREX.r2.6HG0462750	51801297	51806704	Yes	Protein arginine N-methyltransferase
111	HORVU.MOREX.r2.6HG0462800	52072649	52073029	Yes	Disease resistance protein (CC-NBS-LRR class) family
112	HORVU.MOREX.r2.6HG0462810	52098441	52099055	Yes	Dirigent protein
113	HORVU.MOREX.r2.6HG0462820	52175449	52177333	Yes	Myb family transcription factor-like
114	HORVU.MOREX.r2.6HG0462840	52402876	52406841	Yes	Glucan endo-1,3-beta-glucosidase-like protein
115	HORVU.MOREX.r2.6HG0462880	52469189	52472646	Yes	Squamosa promoter-binding-like protein
116	HORVU.MOREX.r2.6HG0462910	52475950	52498220	Yes	Terpene cyclase/mutase family member
117	HORVU.MOREX.r2.6HG0462940	52681531	52682272	Yes	RING/U-box superfamily protein
118	HORVU.MOREX.r2.6HG0462950	52781901	52783182	Yes	Glucan endo-1,3-beta-glucosidase 3
119	HORVU.MOREX.r2.6HG0462970	52916563	52917858	Yes	F-box plant-like protein, putative
120	HORVU.MOREX.r2.6HG0462980	53028273	53029559	Yes	F-box plant-like protein, putative
121	HORVU.MOREX.r2.6HG0463020	53096820	53107465	No	Terpene cyclase/mutase family member
122	HORVU.MOREX.r2.6HG0463090	53313102	53315760	Yes	Protein phosphatase 2c, putative
123	HORVU.MOREX.r2.6HG0463100	53483054	53487512	Yes	Protein kinase family protein
124	HORVU.MOREX.r2.6HG0463110	53490238	53492291	Yes	Cycloartenol synthase
125	HORVU.MOREX.r2.6HG0463150	53792116	53824160	Yes	Terpene cyclase/mutase family member
126	HORVU.MOREX.r2.6HG0463180	54036688	54038757	Yes	CRS2-associated factor 1
127	HORVU.MOREX.r2.6HG0463190	54040355	54041449	No	Fatty acid desaturase 4, chloroplastic
128	HORVU.MOREX.r2.6HG0463200	54116816	54118031	Yes	F17F16.3 protein
129	HORVU.MOREX.r2.6HG0463220	54141376	54143944	Yes	Gamma-tubulin complex component
130	HORVU.MOREX.r2.6HG0463250	54219319	54227122	Yes	Subtilisin-like protease
131	HORVU.MOREX.r2.6HG0463260	54231054	54233103	Yes	F-box family protein
132	HORVU.MOREX.r2.6HG0463280	54241335	54242480	Yes	Polyubiquitin
133	HORVU.MOREX.r2.6HG0463330	54394189	54396696	Yes	Receptor-like protein kinase
134	HORVU.MOREX.r2.6HG0463340	54399639	54400463	Yes	Transposon protein, putative, Mutator sub-class
135	HORVU.MOREX.r2.6HG0463360	54560635	54563506	Yes	AP-1 complex subunit sigma-like protein
136	HORVU.MOREX.r2.6HG0463370	54607309	54609405	Yes	FBD-associated F-box protein
137	HORVU.MOREX.r2.6HG0463380	54832644	54833600	Yes	F-box domain containing protein
138	HORVU.MOREX.r2.6HG0463390	54834578	54836518	Yes	Mediator of RNA polymerase II transcription subunit 15a
139	HORVU.MOREX.r2.6HG0463420	54977596	54978006	Yes	Histone H2B
140	HORVU.MOREX.r2.6HG0463430	55014871	55017172	Yes	Mediator of RNA polymerase II transcription subunit 15a
141	HORVU.MOREX.r2.6HG0463440	55018150	55019106	Yes	F-box domain containing protein
142	HORVU.MOREX.r2.6HG0463460	55167712	55169049	Yes	HXXXD-type acyl-transferase family protein
143	HORVU.MOREX.r2.6HG0463470	55191407	55192702	Yes	Eukaryotic translation initiation factor
144	HORVU.MOREX.r2.6HG0463480	55196203	55198413	Yes	2,3-bisphosphoglycerate-dependent phosphoglycerate mutase
145	HORVU.MOREX.r2.6HG0463490	55231119	55232488	Yes	Protein AIG2
146	HORVU.MOREX.r2.6HG0463500	55233606	55240718	Yes	Auxin response factor
147	HORVU.MOREX.r2.6HG0463510	55533833	55542405	Yes	Galactokinase
148	HORVU.MOREX.r2.6HG0463520	55765854	55773999	Yes	CAAX amino terminal protease family protein
149	HORVU.MOREX.r2.6HG0463530	56032195	56050610	Yes	Nuclear pore complex protein Nup160
