# Supplementary material for: Mutations in a barley cytochrome P450 gene enhances pathogen induced programmed cell death and cutin layer instability
Source: PLoS Genet. 2021 Dec 16;17(12):e1009473. doi: 10.1371/journal.pgen.1009473 (PMC8769293; doi:10.1371/journal.pgen.1009473)
Supplement: S3 Table — The gene name, and annotation is based on the 2019 Whole Genome Assembly of barley cultivar Morex and the relative normalized expression is reported in the Bowman wild type and nec3-γ1 transcriptome profile of spot blotch infection, where no-significant change from control is denoted by the NS. (XLSX) [file pgen.1009473.s004.xlsx]

## Sheet: Sheet1
S3 Table. The list of high confidence candidate genes in the delimited nec3 region of the barley genome which were not captured in the exome capture experiment were further analyzed for their expression during the spot blotch infection at 72 hours post inoculation. The gene name, and annotation is based on the 2019 Whole Genome Assembly of barley cultivar Morex and the relative normalized express…
S.No.	Gene	Annotation	Relative Normalized Expression (Fold Change)
			Bowman 72hpi of Bipolaris sorokiniana	nec3-γ1 72hpi of Bipolaris sorokiniana
1	HORVU.MOREX.r2.6HG0460810	Sec14p-like phosphatidylinositol transfer family protein	NS	NS
2	HORVU.MOREX.r2.6HG0460850	Cytochrome P450 family protein, expressed	118.08	1126.22
3	HORVU.MOREX.r2.6HG0461120	Mitogen-activated protein kinase	NS	NS
4	HORVU.MOREX.r2.6HG0461440	Blue copper protein	NS	NS
5	HORVU.MOREX.r2.6HG0461480	Ankyrin repeat family protein, putative, expressed	NS	5.24 up
6	HORVU.MOREX.r2.6HG0461660	Retrotransposon protein, putative, unclassified	NS	NS
7	HORVU.MOREX.r2.6HG0461850	Receptor-like protein kinase	NS	NS
8	HORVU.MOREX.r2.6HG0462330	Flavin-containing monooxygenase	NS	NS
9	HORVU.MOREX.r2.6HG0462350	F-box protein	NS	NS
10	HORVU.MOREX.r2.6HG0463020	Terpene cyclase/mutase family member	NS	NS
11	HORVU.MOREX.r2.6HG0463190	Fatty acid desaturase 4, chloroplastic	NS	5.32 Down
