# Supplementary material for: Mutations in a barley cytochrome P450 gene enhances pathogen induced programmed cell death and cutin layer instability
Source: PLoS Genet. 2021 Dec 16;17(12):e1009473. doi: 10.1371/journal.pgen.1009473 (PMC8769293; doi:10.1371/journal.pgen.1009473)
Supplement: S4 Table — (XLSX) [file pgen.1009473.s005.xlsx]

## Sheet: Sheet1
S4 Table. The List of primers used in the Nec3 study.
S.No.	Primer Name (5'-3')	Sequence	Physical Map 2019
			Start	End
1	Nec3_p450_bwt_R1	GCGGGCAAGGTCGGGCTTGGAGATC	40825584	40825560
2	Nec3_p450_G1_R1	GCGGGCAAGGTCACCACGGCCGGGAC	nec3-y1 specific
3	Nec3_p450_F5	AACCTAGTCTCGTACGTGTCCATCG	40825327	40825327
4	Nec3_p450_F1	CTTAGCAGCAGCAGCAGAGAAAAAG	40825263	40825287
5	Nec3_p450_R1	AGTTGTCACGACTCAAGGTTGGAAG	40826337	40826313
6	Nec3_p450_F2	GACCTCAGCGAGTGCTTCCTCAAC	40825834	40825857
7	Nec3_p450_R2	CTTGTAGTCCGGGTCCTTGAGGTC	40826790	40826767
8	Nec3_p450_F3	ACTCCCCCACATACTCACTTCCAAT	40826228	40826252
9	Nec3_p450_R3	ACCACTTGCATGAAGCAAAAACAAT	40827061	40827037
10	Nec3_p450_F4	GACCTCAAGGACCCGGACTACAAG	40826767	40826790
11	Nec3_p450_R4	ATGTTTGCCTTCCTTGCGATTTTAC	40827170	40827146
